# Supplementary material for: Density estimation of tiger and leopard using spatially explicit capture–recapture framework
Source: PeerJ. 2021 Feb 17;9:e10634. doi: 10.7717/peerj.10634 (PMC7896501; doi:10.7717/peerj.10634)
Supplement: Supplemental Information 3 — First column represents the sessions; second column represents the unique ID of the individual tigers captured in camera traps; third colum represents the occasion on which anmals weres captured and fourth column represents the ID of the detectors (camera traps). [file peerj-09-10634-s003.txt]

#Supplementary S3: The Capture file of tiger used for the density estimation of tiger in SECR
###First column represents the sessions; second column represents the unique ID of the individual tigers captured in camera traps; third colum represents the occasion on which
anmals weres captured and fourth column represents the ID of the detectors (camera traps).
#Sessions ID	Occasion	Detector
btr	PF1	1	barhi7
btr	PF1	2	barhi2
btr	PF1	3	barhi3
btr	PF1	3	barhi6
btr	PF1	4	barhi19
btr	PF1	5	barhi2
btr	PF1	5	barhi7
btr	PF1	6	barhi4
btr	PF1	8	barhi6
btr	PCF1	3	pancircle7
btr	T31	5	pancircle7
btr	PCF1	5	pancircle7
btr	T31	5	pancircle9
btr	PCF1	7	pancircle7
btr	T19F	1	medra28
btr	T23F	1	medra30
btr	ChF1	1	chatwa6
btr	ChT4	2	chatwa4
btr	ChT7	2	chatwa7
btr	ChTM15	2	chatwa15
btr	T50	2	chatwa26
btr	ChTF26	2	chatwa26
btr	ChT4	3	chatwa4
btr	ChTM4	3	chatwa4
btr	ChT4	3	chatwa5
btr	ChTM4	3	chatwa6
btr	T50	3	chatwa25
btr	ChT4	4	chatwa7
btr	ChTF6	4	chatwa6
btr	ChT4	4	chatwa4
btr	ChTM18	4	chatwa18
btr	ChTM15	5	chatwa15
btr	ChTU21	5	chatwa21
btr	ChTM4	5	chatwa1
btr	ChTM4	5	chatwa5
btr	T50	5	chatwa26
btr	ChTF6	6	chatwa6
btr	ChTF6	7	chatwa6
btr	ChTM4	8	chatwa7
btr	T09	1	badk10
btr	T09	1	badk11
btr	T09	1	badk19
btr	T45	7	badk10
btr	T45	7	badk17
btr	T45	7	badk19
btr	T09	8	badk19
btr	T45	8	badk19
btr	T33	1	dev2
btr	T1	1	dev12
btr	T09	3	dam3
btr	T09	4	dam2
btr	T32	4	dam2
btr	T09	5	dam1
btr	T32	5	dam1
btr	T32	7	dam1
btr	T41	7	mach17
btr	T20	3	Gur4
btr	T20	3	Gur6
btr	T20	3	Gur14
btr	T06	1	dbb23
btr	T49	2	dbb23
btr	T49	5	dbb14
btr	T06	5	dbb1
btr	T06	5	dbb9
btr	T06	6	dbb10
btr	T73	6	dbb10
btr	T06	6	dbb21
btr	T49	7	dbb23
btr	TBD4	7	dbb4
btr	TBD4	7	dbb7
btr	TBD4	8	dbb2
btr	T28	1	dc4
btr	T40	4	dc2
btr	T28	4	dc3
btr	T28	4	dc4
btr	T43	7	dc4
btr	T43	8	dc4
btr	T73	2	pip8
btr	BADT22	2	pip8
btr	T49	3	pip23
btr	T49	3	pip32
btr	T73	3	pip2
btr	BADT22	6	badwar21
btr	BADT22	6	badwar22
btr	T49	6	pip5
btr	BADT22	6	pip8
btr	BADT22	6	pip9
btr	T03	2	grb2
btr	T03	2	grb15
btr	T03	2	grb21
btr	ROHT8	4	grb8
btr	ROHT9	4	grb9
btr	ROHT9	5	grb21
btr	ROHT8	7	grb14
btr	T03	8	grb9
