# Supplementary material for: Density estimation of tiger and leopard using spatially explicit capture–recapture framework
Source: PeerJ. 2021 Feb 17;9:e10634. doi: 10.7717/peerj.10634 (PMC7896501; doi:10.7717/peerj.10634)
Supplement: Supplemental Information 4 — First column represents the sessions; second column represents the unique ID of the individual leopards captured in camera traps; third colum represents the occasion on which anmals weres captured and fourth column represents the ID of the detectors (camera traps). [file peerj-09-10634-s004.txt]

#Supplementary S4: The Capture file used for the density estimation of leopards in SECR
###First column represents the sessions; second column represents the unique ID of the individual leopards captured in camera traps; third colum represents the occasion on which
anmals weres captured and fourth column represents the ID of the detectors (camera traps).
#Sessions	ID	Occasion	Detector
btr	LBDKF1	5	badk6
btr	LBDKM1	5	badk6
btr	LBDKF2	7	badk17
btr	LBDKM1	7	badk10
btr	LBDKM1	8	badk6
btr	LDAVF1	4	dev12
btr	LDAVF2	4	dev13
btr	LDAVF1	7	dev2
btr	LDAVM1	8	dev2
btr	LDAVM1	8	dev14
btr	LCHAPF1	1	patera21
btr	LCHAPF1	1	patera22
btr	LGURM1	1	Gur4
btr	LGURF1	2	Gur9
btr	LGURF2	2	Gur15
btr	LGURF2	3	Gur15
btr	LGURFUN	7	Gur3
btr	LGURF1	8	Gur13
btr	LMANM1	1	manpur6
btr	LMANM1	4	manpur10
btr	LNAGF1	3	nog7
btr	LNAGF1	6	nog4
btr	LNAGF1	8	nog8
btr	LPATM1	1	patera22
btr	LPATF1	2	patera20
btr	LPATF1	3	patera10
btr	LPATF2	3	patera10
btr	LPATM1	3	patera23
btr	LPATF3	4	patera18
btr	LPATF1	4	patera20
btr	LPATF1	5	patera21
btr	LPATF2	6	patera20
btr	LPATF1	6	patera22
btr	LPATM1	8	patera10
btr	LPATM1	8	patera22
btr	LBARHIF1	1	barhi1
btr	LBARHIM1	1	barhi3
btr	LBARHIM2	1	barhi21
btr	LBARHIM2	1	barhi22
btr	LBARHIF2	1	barhi22
btr	LBARHIF2	1	barhi23
btr	LBARHIM3	2	barhi21
btr	LBARHIUN	3	barhi7
btr	LBARHIF3	4	barhi3
btr	LBARHIM1	4	barhi7
btr	LBARHIUN	4	barhi16
btr	LBARHIM4	4	barhi22
btr	LBARHIM2	6	barhi21
btr	LBARHIM5	6	barhi22
btr	LBARHIF5	8	barhi10
btr	LPCF1	1	pancircle2
btr	LPCM1	1	pancircle7
btr	LPCF2	2	pancircle2
btr	LPCF3	2	pancircle15
btr	LPCF1	3	pancircle2
btr	LPCF2	3	pancircle2
btr	LPCM1	5	pancircle7
btr	LPCF3	6	pancircle7
btr	LPCM2	6	pancircle15
btr	LPCM1	8	pancircle3
btr	LKARF1	1	kar2
btr	LPCM1	1	kar13
btr	LKARF2	2	kar16
btr	LKARF2	7	kar16
btr	LKHIF1	1	khi1
btr	LKHIF1	5	khi4
btr	LKHIF1	6	khi4
btr	LDAMOF1	5	dbb20
btr	LDAMOF1	6	dbb21
btr	LDAMOF1	5	dbb22
btr	LDCF1	6	dc2
btr	LDCF2	7	dc28
btr	LDCF2	8	dc29
btr	LDCF1	7	dc5
