# Supplementary material for: Density estimation of tiger and leopard using spatially explicit capture–recapture framework
Source: PeerJ. 2021 Feb 17;9:e10634. doi: 10.7717/peerj.10634 (PMC7896501; doi:10.7717/peerj.10634)
Supplement: Supplemental Information 5 — First column represents the camera traps; second and third columns reprsents the GPS cordinates of the camera traps in meters. [file peerj-09-10634-s005.txt]

####Supplementary S5: the trap layout file including eight habitat covariates used to model the densities of tiger and leopard.
#####First column represents the camera traps; second and third columns reprsents the GPS cordinates of the camera traps in meters
#Detector	x	y	/	rd1km	sal	degraded	drydec	mdec	rug	salmix	set	river
manpur2	510014.2219	2623805.737	/	0.291616	0.154256	0.128951	0.123932	0.18944	0.493842	0.020878	0.00567	0
manpur3	511067.1407	2624221.665	/	0.319936	0.159318	0.129161	0.124086	0.18465	0.493807	0.020821	0.00567	0
manpur4	510778.1598	2624488.998	/	0.324682	0.157637	0.142767	0.12371	0.183161	0.493668	0.02092	0.005823	0
manpur5	510526.9619	2623421.69	/	0.298573	0.15645	0.108855	0.125374	0.191406	0.493864	0.020869	0.00567	0
manpur6	509641.9078	2623466.11	/	0.282927	0.152132	0.11346	0.124584	0.193151	0.493902	0.02093	0.00567	0
manpur7	509405.9834	2623054.962	/	0.287395	0.151394	0.097551	0.125465	0.195747	0.493983	0.020952	0.005517	0
manpur8	509763.177	2622409.39	/	0.252121	0.153425	0.066778	0.128027	0.19985	0.494028	0.020939	0.004853	0
manpur9	509428.1495	2623802.27	/	0.316078	0.151154	0.138581	0.123673	0.19071	0.493808	0.020943	0.006181	0
manpur10	509410.8826	2624232.798	/	0.316078	0.150801	0.152397	0.123472	0.187412	0.493602	0.020997	0.006181	0
manpur14	510463.2085	2625451.331	/	0.312143	0.154433	0.155537	0.121341	0.176395	0.493509	0.021109	0.006589	0
manpur15	510165.7576	2625737.122	/	0.312143	0.152581	0.155956	0.120906	0.175035	0.493353	0.021209	0.007049	0
manpur22	509096.8218	2622934.903	/	0.25464	0.149893	0.090224	0.126122	0.196841	0.494064	0.020994	0.005312	0
pancircle2	501368.5839	2642309.564	/	0.236641	0.067553	0.050869	0.088291	0.112493	0.491144	0.01835	0.007202	0
pancircle3	499643.7127	2642186.49	/	0.258571	0.067804	0.059033	0.087505	0.109974	0.491581	0.018235	0.00756	0
pancircle4	500302.5838	2641122.421	/	0.24883	0.071175	0.073268	0.081479	0.111485	0.491533	0.018277	0.007917	0
pancircle6	499341.0329	2639597.066	/	0.237851	0.075859	0.061754	0.076217	0.110375	0.492116	0.018014	0.006998	0
pancircle7	499222.207	2638815.937	/	0.228974	0.077794	0.05694	0.075966	0.110715	0.492247	0.018537	0.006232	0
Pancircle8	499742.6045	2637881.018	/	0.191533	0.07978	0.05694	0.078186	0.112794	0.492209	0.018954	0.003729	0.242068
pancircle9	498716.0643	2640273.681	/	0.24477	0.073363	0.06301	0.078833	0.10914	0.492022	0.017975	0.008326	0
pancircle10	500353.4541	2642410.99	/	0.241712	0.066902	0.057986	0.08893	0.110433	0.491426	0.018373	0.007049	0
pancircle13	501510.0719	2641303.942	/	0.221466	0.07038	0.064476	0.08104	0.113827	0.491274	0.018511	0.007407	0
pancircle15	502819.3882	2641193.426	/	0.205384	0.070418	0.050241	0.081633	0.117854	0.490795	0.018572	0.006538	0.648143
pancircle16	500410.091	2639449.44	/	0.224741	0.076536	0.05694	0.075185	0.112021	0.49194	0.018203	0.007049	0
dam1	508276.1997	2618161.522	/	0.155447	0.150326	0.046263	0.138597	0.218935	0.494162	0.021228	0.00235	0
dam2	507670.0826	2618139.663	/	0.089879	0.148943	0.046263	0.139629	0.218486	0.494164	0.021296	0.00235	0
dam3	507953.5795	2617666.226	/	0.144506	0.15006	0.046263	0.139616	0.220039	0.494174	0.021263	0.00235	0.425511
dam4	508907.8347	2618137.293	/	0.169302	0.151927	0.046263	0.137523	0.219317	0.494086	0.021138	0.00235	0.356595
dam7	512386.7972	2620529.322	/	0.24818	0.15706	0	0.127459	0.208406	0.493856	0.020712	0.002503	0
dam8	512089.2872	2620719.738	/	0.24818	0.156495	0.000209	0.127743	0.207479	0.493892	0.02074	0.002758	0
dam9	511684.2303	2620573.541	/	0.236998	0.155097	0.005233	0.128374	0.208326	0.493941	0.020827	0.002503	0
dam10	511072.6445	2620715.853	/	0.22565	0.154234	0.016956	0.128533	0.208246	0.493945	0.020878	0.002503	0
dam11	510016.7873	2620824.714	/	0.17837	0.152995	0.034122	0.129214	0.208663	0.493963	0.020939	0.002503	0
dam13	510219.446	2621856.154	/	0.200199	0.154545	0.04417	0.128454	0.202307	0.494069	0.020882	0.00378	0
dam14	510530.4468	2622520.636	/	0.280378	0.155594	0.07578	0.12682	0.197922	0.494088	0.020878	0.004853	0
mach15	508486.6204	2616747.025	/	0.160292	0.151795	0.046263	0.138183	0.222198	0.494013	0.021202	0.00235	0.625979
mach16	508220.1393	2617122.053	/	0.144506	0.150621	0.046263	0.139019	0.221553	0.494039	0.021241	0.00235	0.661802
mach17	506991.1931	2616303.394	/	0.068438	0.148504	0.046263	0.139562	0.221264	0.494289	0.021334	0.00235	0.672535
mach18	508461.6358	2615870.563	/	0.148578	0.153733	0.046263	0.136043	0.221562	0.4941	0.02109	0.00235	0.142607
mach21	506849.996	2615368.451	/	0.078114	0.150528	0.038518	0.13685	0.220507	0.49433	0.021241	0	0
mach22	506637.314	2615835.79	/	0.078114	0.148642	0.041239	0.138517	0.220664	0.49429	0.021251	0.000664	0.443842
barhi1	494971.251	2633106.228	/	0.126534	0.086626	0.063848	0.088981	0.126329	0.492484	0.019778	0.005721	0
barhi2	495511.9677	2636189.916	/	0.147066	0.082176	0.1009	0.081098	0.113189	0.492533	0.018463	0.006232	0
barhi3	494815.8067	2641029.589	/	0.212616	0.071275	0.029726	0.086724	0.107674	0.492052	0.017462	0.016346	0
barhi7	496073.8154	2636951.116	/	0.161139	0.082128	0.068244	0.08038	0.111428	0.492479	0.018325	0.008071	0.459914
barhi6	497365.6968	2637637.568	/	0.179924	0.081236	0.041449	0.079092	0.110683	0.492536	0.018463	0.006743	0.75449
barhi4	495321.5496	2638765.132	/	0.187226	0.078865	0.058614	0.078027	0.109153	0.492507	0.01784	0.013741	0.650308
barhi8	495383.1439	2642556.008	/	0.21549	0.065381	0.013607	0.093302	0.104684	0.491703	0.017064	0.01609	0
barhi9	493132.0211	2639024.189	/	0.180578	0.076045	0.093992	0.078298	0.109772	0.492789	0.017718	0.015528	0
barhi10	493055.6173	2642955.176	/	0.261351	0.062392	0.000628	0.094673	0.100077	0.491931	0.015547	0.018695	0.340353
barhi13	492484.0656	2635933.106	/	0.134372	0.078317	0.217919	0.0787	0.114485	0.492778	0.017956	0.009041	0
barhi15	491159.8807	2640499.064	/	0.160795	0.068551	0.075989	0.083782	0.105204	0.492408	0.01725	0.017265	0
barhi16	490795.8065	2633301.585	/	0.138405	0.078852	0.426418	0.082486	0.123631	0.493035	0.018437	0.008684	0
barhi19	494411.2954	2633032.478	/	0.132239	0.086488	0.077454	0.08837	0.126297	0.492449	0.019762	0.006079	0
badk20	512063.9294	2617149.334	/	0.199818	0.159023	0.020096	0.129089	0.221229	0.493875	0.020792	0.00235	0.351391
barhi21	495327.4617	2634695.48	/	0.129739	0.083248	0.085619	0.085031	0.119583	0.492491	0.019114	0.005619	0
barhi22	497463.1255	2641567.384	/	0.21633	0.069279	0.026586	0.085625	0.107902	0.49189	0.017821	0.012821	0
barhi23	492610.0821	2638993.116	/	0.170068	0.075234	0.11032	0.077228	0.109689	0.492888	0.017722	0.014098	0
badk5	517052.7187	2616625.378	/	0.277453	0.169183	0	0.106525	0.196776	0.493113	0.019348	0	0.602687
badk6	515908.4991	2617202.121	/	0.286365	0.16689	0	0.113638	0.203834	0.493208	0.020596	0	0.606852
badk7	516260.7248	2615588.108	/	0.287909	0.170101	0	0.110286	0.203728	0.493027	0.019849	0	0
badk8	516463.9467	2617109.632	/	0.282321	0.167445	0	0.110408	0.200896	0.493116	0.020282	0	0.624029
badk9	515329.7775	2616840.477	/	0.278683	0.167259	0	0.115987	0.206362	0.493204	0.020676	0	0.440805
badk10	513795.2515	2616498.916	/	0.243579	0.164551	0	0.122285	0.215345	0.493538	0.020917	0	0
badk11	514418.4769	2616468.767	/	0.262643	0.166524	0	0.119823	0.212082	0.493396	0.020792	0	0
badk17	515437.5772	2617213.792	/	0.281389	0.166553	0	0.116233	0.205811	0.49323	0.020705	0	0.590877
badk18	514095.3812	2616640.666	/	0.26871	0.16551	0	0.121228	0.213314	0.49345	0.020891	0	0
badk19	512857.3034	2616864.014	/	0.20313	0.161442	0.005024	0.125929	0.219028	0.493708	0.020888	0.00235	0
dev1	510115.7045	2612221.301	/	0.168546	0.162969	0.000628	0.12743	0.225261	0.493946	0.020603	0	0
dev2	510909.1397	2612160.368	/	0.180081	0.164362	0	0.126092	0.225396	0.493789	0.020859	0	0
dev3	511021.9238	2612898.511	/	0.184923	0.163515	0.001256	0.127041	0.224344	0.493804	0.020785	0	0
dev4	511474.7114	2613606.166	/	0.204316	0.163094	0.009839	0.127526	0.223747	0.493651	0.020834	0	0
dev12	511163.4055	2613144.638	/	0.189251	0.163383	0.006908	0.127242	0.224049	0.493777	0.020808	0	0
dev13	512132.382	2613182.315	/	0.219819	0.164269	0	0.124563	0.223256	0.493482	0.02101	0	0
dev14	511175.215	2612523.448	/	0.184923	0.164224	0	0.126326	0.224751	0.493737	0.020898	0	0
dev15	510217.4015	2612664.206	/	0.17505	0.162443	0.005024	0.127931	0.224729	0.493941	0.020574	0	0
dev16	510568.5037	2613002.733	/	0.17505	0.162713	0.011304	0.127877	0.224386	0.493945	0.020631	0	0
Gur1	498958.3326	2627166.68	/	0	0.099936	0.060708	0.117232	0.170326	0.49276	0.021379	0.003065	0
Gur2	502092.0606	2625546.117	/	0.170237	0.110407	0.165794	0.125081	0.183982	0.492876	0.021363	0.004086	0
Gur3	501500.3924	2625573.722	/	0.147403	0.108329	0.150513	0.124663	0.183453	0.492748	0.021363	0.004086	0
Gur4	500806.8102	2625656.699	/	0.12711	0.105149	0.141721	0.123706	0.182359	0.492785	0.021363	0.003576	0
Gur5	499255.5223	2626677.691	/	0.026917	0.100482	0.080595	0.119376	0.174586	0.492751	0.021363	0.003065	0
Gur6	500489.7262	2626299.42	/	0.094746	0.103346	0.134185	0.121432	0.178683	0.492706	0.021363	0.00332	0
Gur7	499609.3675	2626899.097	/	0.004857	0.100988	0.088131	0.119811	0.173418	0.492689	0.021385	0.003218	0
Gur8	498712.0508	2626963.73	/	0	0.099817	0.056521	0.116969	0.170861	0.492779	0.021363	0.003065	0
Gur9	498264.7991	2626899.196	/	0	0.099295	0.048357	0.116497	0.170274	0.492753	0.021363	0.002503	0
Gur13	499167.7358	2626078.015	/	0.026917	0.10052	0.093992	0.120847	0.177903	0.492766	0.021363	0.003065	0
Gur14	499167.7358	2626078.015	/	0.026917	0.10052	0.093992	0.120847	0.177903	0.492766	0.021363	0.003065	0
Gur15	499994.3385	2626373.218	/	0.094746	0.102217	0.124136	0.12091	0.17765	0.492671	0.021363	0.00332	0
grb1	504652.4193	2595120.391	/	0.103762	0.168712	0.07578	0.096378	0.245774	0.491681	0.018341	0.005108	0
grb2	504249.0087	2597122.21	/	0.164075	0.163742	0.07557	0.102045	0.246765	0.491614	0.018222	0.004904	0
grb4	503571.0886	2597152.782	/	0.171901	0.162074	0.068034	0.103554	0.248921	0.491441	0.018158	0.004648	0
grb5	503763.7613	2597955.453	/	0.181796	0.160143	0.049613	0.105514	0.248511	0.491606	0.017789	0.004138	0
grb7	502484.6351	2597706.09	/	0.189993	0.159716	0.049194	0.106918	0.249836	0.491187	0.017337	0.004802	0
grb8	501857.7071	2598468.644	/	0.196735	0.157907	0.030982	0.112121	0.250368	0.491161	0.016782	0.003729	0
grb9	501043.7423	2598145.669	/	0.1872	0.156248	0.059661	0.112083	0.250702	0.491059	0.017109	0.00378	0
grb11	500811.1414	2598649.984	/	0.1872	0.154885	0.045217	0.115778	0.250679	0.49101	0.017115	0.003729	0
grb13	503368.9853	2600267.899	/	0.210876	0.159796	0.004396	0.114746	0.249133	0.49161	0.016098	0.002196	0
grb14	502200.7375	2599461.977	/	0.204052	0.158244	0.021143	0.115314	0.25033	0.491405	0.016515	0.003065	0
grb15	498686.9978	2598939.851	/	0.160365	0.141597	0.059242	0.122172	0.253377	0.491102	0.01717	0.005108	0
grb16	496805.812	2598946.34	/	0.119472	0.130503	0.047938	0.127012	0.251212	0.491206	0.017808	0.005721	0
grb21	497357.0989	2600864.338	/	0.127826	0.129451	0.012351	0.128224	0.246704	0.491312	0.018973	0.003269	0
kar1	494036.1486	2634668.536	/	0.137545	0.081746	0.116391	0.084793	0.119798	0.49254	0.01888	0.005976	0
kar2	493540.9466	2634444.251	/	0.138698	0.08139	0.15449	0.084918	0.120949	0.492513	0.018758	0.0071	0
kar3	493900.7831	2635695.749	/	0.139303	0.080517	0.133347	0.081525	0.114671	0.492624	0.018495	0.005874	0
kar4	492803.3753	2636148.327	/	0.137327	0.078509	0.185053	0.078687	0.11377	0.492757	0.018033	0.009859	0
kar6	492416.2751	2637012.691	/	0.136017	0.077261	0.20494	0.075824	0.112538	0.492928	0.01785	0.011187	0
kar7	493623.7564	2636172.544	/	0.139303	0.079549	0.149676	0.080016	0.113542	0.492638	0.018187	0.008428	0
kar8	493644.0675	2637328.857	/	0.164454	0.078846	0.149676	0.077755	0.111261	0.492769	0.018062	0.01042	0
kar9	494450.3102	2637543.797	/	0.172848	0.079943	0.127905	0.07842	0.110504	0.492653	0.018084	0.010829	0
kar10	495383.6824	2637349.723	/	0.165752	0.081185	0.091689	0.079097	0.110099	0.492548	0.018187	0.011084	0.40765
kar13	492451.362	2639196.158	/	0.170068	0.074505	0.10718	0.077939	0.109538	0.492794	0.017696	0.014098	0
kar15	492801.8474	2638756.206	/	0.180578	0.075827	0.117019	0.077053	0.109878	0.492891	0.017738	0.013587	0
kar16	490581.6608	2634528.91	/	0.122668	0.077332	0.382667	0.080087	0.119936	0.493265	0.017911	0.008735	0
kar19	490810.3218	2633738.406	/	0.138405	0.078265	0.430186	0.081763	0.122454	0.493083	0.018241	0.009348	0
nog2	514351.3242	2641335.613	/	0.116841	0.091954	0.042705	0.080325	0.126349	0.489438	0.01957	0.007356	0
nog3	513870.1069	2641836.424	/	0.107783	0.08908	0.041658	0.079485	0.126137	0.489353	0.019666	0.007049	0
nog4	513524.9455	2642336.209	/	0.097531	0.086029	0.037262	0.078608	0.124764	0.489339	0.019932	0.005261	0
nog6	512962.3016	2641943.216	/	0.109382	0.085557	0.047938	0.079941	0.127404	0.489295	0.020092	0.005363	0
nog7	512218.6963	2641265.78	/	0.119373	0.085333	0.061336	0.082536	0.129252	0.489457	0.02024	0.006589	0.433266
nog8	512818.8755	2641057.387	/	0.118467	0.088467	0.071593	0.082741	0.129544	0.489524	0.020272	0.006998	0
nog9	512486.8021	2640376.325	/	0.131296	0.09043	0.083944	0.084266	0.130747	0.489563	0.020147	0.007049	0
nog10	511812.7443	2640321.52	/	0.131145	0.088855	0.08206	0.084856	0.130224	0.489629	0.020009	0.006589	0.442369
nog13	511830.4218	2639457.363	/	0.134102	0.093748	0.108227	0.086523	0.132912	0.489662	0.019691	0.006589	0
dbb1	495056.6875	2607384.373	/	0	0.1007	0	0.143896	0.215284	0.492668	0.022091	0.003473	0
dbb2	497068.8099	2605637.108	/	0	0.105008	0	0.134405	0.231893	0.49238	0.020766	0.002094	0
dbb4	496697.2864	2604911.438	/	0	0.10574	0	0.133034	0.232104	0.492167	0.020981	0.002094	0
dbb7	497615.9161	2605566.279	/	0	0.107681	0	0.133882	0.233737	0.492472	0.020596	0.002094	0
dbb8	494744.3709	2605923.754	/	0	0.100334	0	0.139441	0.218037	0.492334	0.021318	0.003014	0
dbb9	493673.1007	2606539.221	/	0.030229	0.099298	0	0.142947	0.209785	0.49239	0.021584	0.004035	0
dbb10	492940.0457	2607275.321	/	0.074443	0.098229	0	0.144845	0.20489	0.492509	0.021985	0.005415	0
dbb11	494744.5112	2606314.306	/	0	0.100315	0	0.140356	0.216766	0.492459	0.02143	0.003167	0
dbb13	496178.9722	2606753.617	/	0	0.101242	0	0.139834	0.222939	0.492447	0.021796	0.003014	0
dbb14	491037.8851	2608161.241	/	0.113978	0.095759	0	0.14235	0.199144	0.492491	0.022402	0.00945	0
dbb16	491325.251	2610012.354	/	0.128917	0.098396	0	0.143098	0.197194	0.49283	0.023403	0.008581	0
dbb17	492079.3247	2610454.759	/	0.124891	0.099416	0	0.144469	0.198705	0.492903	0.023807	0.00802	0
dbb19	493130.5154	2610079.048	/	0.110934	0.099782	0	0.147139	0.203	0.49305	0.023753	0.006334	0
dbb20	494085.6787	2610383.078	/	0.092286	0.101479	0	0.149968	0.206035	0.492958	0.023917	0.00613	0
dbb21	493853.9994	2612043.799	/	0.123584	0.103933	0	0.148326	0.203497	0.492939	0.023621	0.00613	0
dbb22	493551.0582	2612609.774	/	0.127282	0.103985	0	0.146859	0.201759	0.492942	0.023483	0.006283	0
dbb23	491432.2559	2608843.704	/	0.121801	0.096468	0	0.143227	0.199475	0.49275	0.022649	0.008786	0
dbb26	494209.4701	2608113.511	/	0.053362	0.101434	0	0.146324	0.210093	0.49262	0.022502	0.004393	0
dbb28	494963.2899	2607790.334	/	0.027079	0.101081	0	0.145538	0.214017	0.492654	0.02238	0.003473	0
dbb29	495481.7256	2606956.78	/	0	0.100741	0	0.141902	0.218332	0.492488	0.021918	0.003371	0
dbb30	497615.9161	2605566.279	/	0	0.107681	0	0.133882	0.233737	0.492472	0.020596	0.002094	0
dbb31	497547.9046	2605710.825	/	0	0.106901	0	0.13425	0.23323	0.492451	0.020644	0.002094	0
dbb32	493419.8261	2610629.381	/	0.11037	0.100745	0	0.148267	0.20336	0.492962	0.024003	0.006743	0
dbb33	494434.3899	2610758.119	/	0.101622	0.102336	0	0.150976	0.207328	0.492924	0.023759	0.006232	0
dbb34	493006.7648	2606127.446	/	0.025184	0.098156	0	0.142801	0.207687	0.492211	0.021469	0.006079	0
pip1	491499.9601	2603422.057	/	0.013004	0.100087	0.036006	0.142964	0.208817	0.49206	0.022149	0.008326	0.422259
pip2	491366.1274	2602444.22	/	0.035201	0.10265	0.06008	0.143269	0.210988	0.491981	0.021767	0.008377	0.624843
pip4	490768.7136	2602281.734	/	0.054502	0.10214	0.062382	0.14123	0.20761	0.492029	0.021969	0.008581	0.600611
pip5	489435.4405	2602777.608	/	0.162565	0.100305	0.059661	0.13644	0.201675	0.491973	0.022556	0.008786	0.640101
pip7	490582.8023	2601282.276	/	0.086452	0.104521	0.062382	0.140996	0.209391	0.492073	0.020243	0.009399	0
pip8	491722.7902	2601379.995	/	0.063629	0.106384	0.062382	0.14441	0.217084	0.491955	0.020089	0.008888	0
pip9	491516.2181	2602121.236	/	0.060945	0.103427	0.061336	0.143516	0.212474	0.49191	0.021382	0.007509	0.553032
pip23	495741.4313	2603269.524	/	0	0.108425	0	0.134685	0.233054	0.491956	0.02134	0.00286	0.138516
pip30	492436.2227	2604648.552	/	0	0.098393	0	0.143098	0.209631	0.492058	0.021732	0.007253	0
pip31	491243.5907	2605722.343	/	0.085237	0.096683	0	0.141485	0.202654	0.492153	0.021934	0.010114	0
pip32	495806.8529	2604004.479	/	0	0.105618	0	0.135015	0.230648	0.492061	0.021312	0.00286	0.306584
badwar21	494943.7498	2601998.723	/	0.032419	0.112249	0	0.137218	0.234196	0.491991	0.020875	0.003014	0
badwar22	495801.5922	2602268.246	/	0.063242	0.113689	0	0.134409	0.237484	0.491911	0.021026	0.003269	0
banda10	492857.1124	2601520.857	/	0	0.108255	0.047101	0.142759	0.224681	0.491855	0.020134	0.007151	0
banda11	493839.037	2601709.093	/	0	0.110754	0.008164	0.140824	0.228749	0.492002	0.020493	0.006385	0
banda13	494081.7077	2600563.925	/	0.057563	0.116541	0.006908	0.141004	0.234324	0.491841	0.018614	0.007509	0
banda14	494515.3512	2599942.567	/	0.070549	0.119939	0.010257	0.13769	0.238687	0.491888	0.018476	0.006794	0
banda15	496253.8248	2599203.753	/	0.113552	0.127228	0.045635	0.129411	0.249255	0.491331	0.01794	0.004955	0
banda16	497483.7964	2598599.031	/	0.129202	0.1345	0.05673	0.123869	0.253034	0.49119	0.017863	0.005874	0
dc2	494053.788	2615571.02	/	0.210761	0.099651	0	0.145956	0.198782	0.493001	0.022351	0.004597	0
dc3	490175.7247	2615794.538	/	0.169387	0.100764	0.00314	0.139157	0.184829	0.492993	0.023054	0.007458	0
dc4	490972.2115	2616535.158	/	0.187777	0.1006	0.004605	0.139658	0.186235	0.492832	0.022543	0.005261	0
dc5	491635.1695	2616722.353	/	0.221646	0.099702	0.004187	0.139675	0.188808	0.492874	0.022399	0.005415	0
dc7	495300.8811	2617511.048	/	0.21004	0.096516	0	0.141238	0.194438	0.493046	0.021947	0.003473	0
dc8	496317.2535	2615551.82	/	0.191154	0.101803	0	0.146011	0.201909	0.493085	0.02186	0.002912	0
dc28	495379.4125	2615056.973	/	0.186125	0.102015	0	0.147749	0.202365	0.49294	0.022242	0.004035	0
dc29	494597.6723	2615493.927	/	0.206057	0.099641	0	0.146562	0.200052	0.493001	0.022284	0.004189	0
dc30	493744.7533	2614986.852	/	0.202062	0.101043	0	0.147085	0.19942	0.492923	0.022524	0.004802	0
dc32	493385.364	2615869.607	/	0.21286	0.099182	0	0.142797	0.195994	0.492942	0.022341	0.004546	0
dc33	491968.5021	2615052.303	/	0.177406	0.100988	0	0.143858	0.193787	0.492991	0.022823	0.006334	0
dc34	496376.6416	2615139.722	/	0.159124	0.102894	0	0.146893	0.204261	0.49301	0.021966	0.003525	0
medra28	483653.3989	2618992.782	/	0.18113	0.099493	0.028051	0.116735	0.153335	0.493116	0.022556	0.00567	0
medra30	484639.1445	2617733.271	/	0.101091	0.10147	0.022608	0.121399	0.161494	0.492881	0.022941	0.005721	0
khi1	487669.0762	2621616.741	/	0.204975	0.094216	0.097341	0.116806	0.15655	0.493313	0.021838	0.005925	0
khi3	487022.8839	2622267.368	/	0.247009	0.092346	0.090015	0.114549	0.152299	0.493529	0.021735	0.007049	0
khi4	487207.137	2622494.775	/	0.247009	0.092128	0.087921	0.114211	0.152001	0.493549	0.021719	0.006998	0
khi16	487315.6461	2623537.2	/	0.279386	0.090636	0.077664	0.110872	0.146611	0.493484	0.021587	0.007713	0
khi19	484516.1972	2621577.886	/	0.254278	0.094752	0.051497	0.113166	0.145585	0.493127	0.021825	0.007662	0
khi21	487895.5743	2622943.176	/	0.235273	0.091922	0.086456	0.112623	0.151366	0.493446	0.02161	0.007713	0
jagua7	488278.7157	2623168.944	/	0.221993	0.09198	0.08834	0.112451	0.151295	0.493318	0.021581	0.007407	0
jagua8	489212.2272	2623622.796	/	0.204096	0.092513	0.0695	0.112167	0.152129	0.493271	0.021475	0.006589	0
jagua10	490178.9463	2624886.973	/	0.110532	0.092314	0.044798	0.111352	0.149091	0.493268	0.021449	0.004648	0.672534
jagua11	489935.5678	2625625.467	/	0.115483	0.09137	0.057568	0.107908	0.144022	0.493227	0.021449	0.005312	0.58505
jagua13	490061.5265	2626508.739	/	0.119565	0.090187	0.070128	0.104582	0.141626	0.493232	0.021408	0.006232	0
patera10	508339.0801	2633341.802	/	0.06886	0.114924	0.123508	0.108021	0.145588	0.491305	0.020603	0.008377	0
patera16	507110.5961	2632762.36	/	0.111637	0.114976	0.103203	0.1107	0.143948	0.491653	0.021469	0.005874	0.48807
patera17	507699.1506	2632738.058	/	0.092152	0.116968	0.115554	0.110683	0.145087	0.491588	0.021296	0.007304	0
patera18	509123.4891	2633352.129	/	0.036594	0.117193	0.168097	0.107587	0.147933	0.491181	0.020381	0.008939	0
patera20	507595.0998	2631407.821	/	0.12158	0.123378	0.107808	0.114909	0.150576	0.491933	0.021741	0.007049	0.058694
patera21	504953.2052	2630023.675	/	0.174457	0.11923	0.075361	0.114307	0.155141	0.492172	0.021892	0.004086	0.515809
patera22	505419.5166	2630153.768	/	0.189653	0.121091	0.08206	0.114336	0.154352	0.49216	0.021911	0.00424	0.423475
patera23	506806.1169	2630403.453	/	0.167452	0.125745	0.084572	0.115732	0.154394	0.492204	0.022027	0.00567	0.326554
chatwa1	519339.3098	2642947.891	/	0.031661	0.105271	0.000209	0.066826	0.114902	0.489802	0.015383	0.009552	0
chatwa3	518740.3986	2644018.801	/	0	0.10146	0.003559	0.066764	0.114366	0.489463	0.015601	0.007969	0.547316
chatwa4	518688.5065	2644396.93	/	0	0.099872	0.002931	0.066446	0.113882	0.489311	0.015563	0.007713	0.627847
chatwa5	519302.9945	2644219.936	/	0	0.102211	0	0.064657	0.113439	0.48945	0.015341	0.009399	0.319929
chatwa6	518036.5924	2645212.497	/	0	0.094245	0.002931	0.067524	0.113333	0.489117	0.015498	0.004546	0.700419
chatwa7	518017.5986	2645750.54	/	0	0.092076	0.000419	0.067119	0.112441	0.488932	0.015223	0.003473	0.65003
chatwa8	518881.6655	2645731.72	/	0	0.09607	0	0.063796	0.111383	0.48898	0.01495	0.004393	0.387875
chatwa14	518752.3703	2646546.402	/	0	0.092917	0	0.063533	0.11052	0.488862	0.014603	0.00521	0
chatwa15	521750.1107	2652112.899	/	0.135293	0.10135	0	0.065346	0.111243	0.48978	0.016743	0.00234	0
chatwa17	520120.1053	2651631.127	/	0.142941	0.08143	0	0.15476	0.102312	0.48598	0.016742	0.01542	0
chatwa18	519525.4008	2651324.734	/	0.138871	0.09154	0	0.01365	0.138734	0.48368	0.018094	0.003743	0
chatwa19	518348.4569	2647266.626	/	0	0.089442	0	0.062392	0.110337	0.488584	0.014392	0.004802	0
chatwa20	520754.0852	2651492.53	/	0.142323	0.13653	0	0.04376	0.118345	0.186314	0.02528	0.008256	0
chatwa21	519577.822	2646452.289	/	0.01158	0.095891	0	0.060048	0.110324	0.488905	0.014077	0.004393	0
chatwa22	519894.4115	2647119.22	/	0.053046	0.095102	0	0.056997	0.10931	0.488665	0.013349	0.003678	0
chatwa24	518866.4322	2648807.324	/	0.082493	0.087518	0	0.057394	0.10983	0.488126	0.012861	0.005721	0
chatwa25	520178.1556	2650138.782	/	0.140119	0.08823	0.029307	0.054038	0.110687	0.487544	0.011713	0.005261	0
chatwa26	519764.9723	2649483.887	/	0.134502	0.088996	0.022399	0.054213	0.110231	0.487986	0.011787	0.005261	0
